# Supplementary material for: Olfactomedin-4 improves cutaneous wound healing by promoting skin cell proliferation and migration through POU5F1/OCT4 and ESR1 signalling cascades
Source: Cell Mol Life Sci. 2022 Feb 26;79(3):157. doi: 10.1007/s00018-022-04202-8 (PMC8882121; doi:10.1007/s00018-022-04202-8)
Supplement: Supplementary file 2 — Supplementary file2 (XLSX 47 KB) [file 18_2022_4202_MOESM2_ESM.xlsx]

## Sheet: KC RNAseq_CO_log2FC 1.8
Keratinocytes treated with OLFM4 or respective vehicle controls. Selected differentially expressed protein-coding genes based on criteria: 1<log2 fold change<1 and p<0.1.
GeneID	Gene	PBS_2	PBS_1	PBS_3	OLFM4_1	OLFM4_2	OLFM4_3	Average_PBS	Average_OLFM4	log2 fold change	p-value (unadjusted)	Chromosome	Start	End	Strand
ENSG00000187186	RP11-195F19.5	0	1.0737	0	6.68613	2.99513	2.99337	0.3579	4.22488	3.56128	0.0196343	chr9	34664162	34666112	-
ENSG00000087589	CASS4	0	1.0737	0	3.34307	2.99513	4.98894	0.3579	3.77571	3.39912	0.00431145	chr20	56412111	56460387	+
ENSG00000123453	SARDH	0.896389	0	0	3.34307	1.99676	2.99337	0.298796	2.77773	3.21667	0.00391218	chr9	133663559	133739955	-
ENSG00000176887	SOX11	6.27472	2.1474	0.919841	45.6886	0.998378	36.9182	3.11399	27.8684	3.16179	0.0732822	chr2	5692666	5701385	+
ENSG00000174827	PDZK1	0	1.0737	0	4.45742	2.99513	1.99558	0.3579	3.14938	3.13744	0.0125408	chr1	145670851	145708148	-
ENSG00000108684	ASIC2	0	1.0737	0	3.34307	3.99351	1.99558	0.3579	3.11072	3.11962	0.0080823	chr17	33013086	34174964	-
ENSG00000164675	IQUB	0	0	0.919841	0	3.99351	3.99115	0.306614	2.66156	3.11778	0.0798609	chr7	123452399	123535077	-
ENSG00000185290	NUPR2	0	0	0.919841	4.45742	2.99513	0	0.306614	2.48419	3.01828	0.0906625	chr7	56114680	56116400	-
ENSG00000133019	CHRM3	0	0	0.919841	4.45742	1.99676	0.997789	0.306614	2.48399	3.01816	0.0561241	chr1	239386564	239915452	+
ENSG00000129682	FGF13	0	0	0.919841	4.45742	0.998378	1.99558	0.306614	2.48379	3.01805	0.0561302	chrX	138614730	139222777	-
ENSG00000126950	TMEM35A	0.896389	0	0	1.11436	0.998378	4.98894	0.298796	2.36723	2.98596	0.0994377	chrX	101078719	101096364	+
ENSG00000185742	C11orf87	0	0	0.919841	2.22871	1.99676	2.99337	0.306614	2.40628	2.97231	0.00406252	chr11	109422119	109429114	+
ENSG00000204616	TRIM31	0	1.0737	0.919841	3.34307	7.98702	2.99337	0.664514	4.77449	2.84497	0.0333826	chr6	30102896	30113106	-
ENSG00000139910	NOVA1	0.896389	0	0.919841	4.45742	4.99189	2.99337	0.60541	4.14756	2.77628	0.00306627	chr14	26443092	26597754	-
ENSG00000158014	SLC30A2	0	0	1.83968	4.45742	6.98865	0.997789	0.613227	4.14795	2.75791	0.0636682	chr1	26037251	26046133	-
ENSG00000130234	ACE2	0	1.0737	0	2.22871	1.99676	2.99337	0.3579	2.40628	2.74917	0.00593898	chrX	15561032	15602148	-
ENSG00000254245	PCDHGA3	0.896389	1.0737	0	2.22871	2.99513	7.98231	0.656697	4.40205	2.74488	0.0553421	chr5	141343828	141512979	+
ENSG00000188037	CLCN1	0	0	0.919841	1.11436	2.99513	1.99558	0.306614	2.03502	2.73055	0.0251503	chr7	143316125	143352083	+
ENSG00000102962	CCL22	0	2.1474	0.919841	10.0292	4.99189	4.98894	1.02241	6.67001	2.70571	0.0172042	chr16	57358771	57366190	+
ENSG00000141431	ASXL3	0	1.0737	0	0	2.99513	3.99115	0.3579	2.32876	2.70193	0.0952274	chr18	33578576	33751192	+
ENSG00000146250	PRSS35	0.896389	1.0737	0	7.80049	0.998378	2.99337	0.656697	3.93074	2.5815	0.0923948	chr6	83512537	83525704	+
ENSG00000179546	HTR1D	0.896389	0	0	3.34307	0.998378	0.997789	0.298796	1.77974	2.57444	0.075744	chr1	23191894	23194729	-
ENSG00000272573	MUSTN1	0.896389	0	0	3.34307	0.998378	0.997789	0.298796	1.77974	2.57444	0.075744	chr3	52833113	52835219	-
ENSG00000242252	BGLAP	0	1.0737	0	3.34307	2.99513	0	0.3579	2.11273	2.56148	0.0960896	chr1	156241961	156243321	+
ENSG00000267673	FDX2	0.896389	0	0	2.22871	1.99676	0.997789	0.298796	1.74109	2.54275	0.0200672	chr19	10310044	10316015	-
ENSG00000082684	SEMA5B	0.896389	0	0	2.22871	0.998378	1.99558	0.298796	1.74089	2.54259	0.0200437	chr3	122909192	123028605	-
ENSG00000135406	PRPH	0	1.0737	0	2.22871	2.99513	0.997789	0.3579	2.07388	2.5347	0.0329481	chr12	49293251	49298686	+
ENSG00000229474	PATL2	0	1.0737	0	2.22871	2.99513	0.997789	0.3579	2.07388	2.5347	0.0329481	chr15	44665731	44711316	-
ENSG00000239282	GATSL3	0.896389	0	0	1.11436	0.998378	2.99337	0.298796	1.70203	2.51003	0.0600727	chr22	30285116	30289627	-
ENSG00000145248	SLC10A4	0	0	0.919841	1.11436	0.998378	2.99337	0.306614	1.70203	2.47277	0.0614698	chr4	48483342	48489196	+
ENSG00000279119	AC006449.2	0	1.0737	0	1.11436	1.99676	1.99558	0.3579	1.70223	2.2498	0.0219996	chr17	38727832	38728198	-
ENSG00000162728	KCNJ9	0.896389	0	0	2.22871	0.998378	0.997789	0.298796	1.40829	2.23671	0.0470441	chr1	160081569	160090563	+
ENSG00000164972	C9orf24	0.896389	0	0.919841	3.34307	0.998378	3.99115	0.60541	2.77753	2.19782	0.0430048	chr9	34379018	34397832	-
ENSG00000134962	KLB	0.896389	0	0	1.11436	0.998378	1.99558	0.298796	1.36944	2.19635	0.0346017	chr4	39406852	39451536	+
ENSG00000185972	CCIN	0.896389	0	0	1.11436	0.998378	1.99558	0.298796	1.36944	2.19635	0.0346017	chr9	36169393	36171334	+
ENSG00000165646	SLC18A2	0.896389	0	0	1.11436	0.998378	1.99558	0.298796	1.36944	2.19635	0.0346017	chr10	117241092	117279430	+
ENSG00000096996	IL12RB1	0.896389	0	0	1.11436	0.998378	1.99558	0.298796	1.36944	2.19635	0.0346017	chr19	18058994	18098944	-
ENSG00000102683	SGCG	0.896389	0	0.919841	2.22871	2.99513	2.99337	0.60541	2.73907	2.1777	0.00286814	chr13	23180951	23325165	+
ENSG00000189129	PLAC9	1.79278	0	0	1.11436	3.99351	2.99337	0.597593	2.70041	2.17594	0.0558851	chr10	80131681	80145359	+
ENSG00000174482	LINGO2	0	0	0.919841	1.11436	1.99676	0.997789	0.306614	1.36963	2.1593	0.0365078	chr9	27948077	28670286	-
ENSG00000183715	OPCML	0	1.0737	0.919841	3.34307	3.99351	0.997789	0.664514	2.77812	2.06374	0.0473725	chr11	132414976	133532519	-
ENSG00000180815	MAP3K15	1.79278	4.2948	0	10.0292	6.98865	7.98231	2.02919	8.33339	2.038	0.0073638	chrX	19360055	19515261	-
ENSG00000143494	VASH2	0	2.1474	0.919841	4.45742	1.99676	5.98673	1.02241	4.14697	2.02008	0.0383974	chr1	212950519	212992037	+
ENSG00000113212	PCDHB7	1.79278	0	0	2.22871	2.99513	1.99558	0.597593	2.40647	2.00969	0.0269995	chr5	141172618	141176383	+
ENSG00000156282	CLDN17	2.68917	4.2948	0.919841	14.4866	9.98378	6.98452	2.6346	10.485	1.99267	0.0151457	chr21	30165563	30166756	-
ENSG00000253309	SERPINE3	0.896389	0	0.919841	2.22871	0.998378	3.99115	0.60541	2.40608	1.9907	0.0609315	chr13	51335772	51364735	+
ENSG00000068615	REEP1	0.896389	1.0737	0.919841	4.45742	2.99513	3.99115	0.96331	3.81457	1.98545	0.00139879	chr2	86213992	86338083	-
ENSG00000170122	FOXD4	0	1.0737	1.83968	4.45742	1.99676	4.98894	0.971128	3.81437	1.97371	0.0279085	chr9	116230	118204	-
ENSG00000183484	GPR132	0.896389	2.1474	2.75952	6.68613	2.99513	12.9713	1.93444	7.55084	1.96472	0.0654717	chr14	105049388	105065445	-
ENSG00000145861	C1QTNF2	2.68917	0	1.83968	5.57178	3.99351	7.98231	1.50962	5.8492	1.95406	0.0183242	chr5	160347750	160370641	-
ENSG00000143110	C1orf162	2.68917	0	0	2.22871	4.99189	2.99337	0.896389	3.40466	1.92531	0.054205	chr1	111473791	111478512	+
ENSG00000214860	EVPLL	0.896389	1.0737	0	3.34307	1.99676	1.99558	0.656697	2.44513	1.89661	0.0164223	chr17	18377661	18389647	+
ENSG00000261341	CTD-2568A17.1	0.896389	1.0737	0	2.22871	3.99351	0.997789	0.656697	2.40667	1.87374	0.0666202	chr19	50776140	50793142	-
ENSG00000182040	USH1G	0	3.2211	0	5.57178	3.99351	1.99558	1.0737	3.85362	1.84362	0.0678621	chr17	74916083	74923256	-
ENSG00000242220	TCP10L	1.79278	0	2.75952	3.34307	8.9854	3.99115	1.51743	5.43987	1.84194	0.0577969	chr21	32574840	32587373	-
ENSG00000177721	ANXA2R	0.896389	1.0737	0.919841	3.34307	3.99351	2.99337	0.96331	3.44332	1.83773	0.000571432	chr5	43039080	43043170	-
ENSG00000243910	TUBA4B	0.896389	2.1474	0.919841	1.11436	0	0	1.32121	0.371452	-1.83061	0.0812692	chr2	219253242	219272188	+
ENSG00000173253	DMRT2	0.896389	2.1474	0.919841	1.11436	0	0	1.32121	0.371452	-1.83061	0.0812692	chr9	1049857	1057552	+
ENSG00000168993	CPLX1	6.27472	4.2948	0.919841	2.22871	0.998378	0	3.82979	1.0757	-1.83199	0.0893434	chr4	784956	826198	-
ENSG00000089101	CFAP61	7.17111	1.0737	6.43889	1.11436	0.998378	1.99558	4.89457	1.36944	-1.8376	0.0722832	chr20	20052513	20360702	+
ENSG00000178562	CD28	1.79278	5.36851	4.59921	2.22871	0.998378	0	3.92016	1.0757	-1.86564	0.043753	chr2	203706474	203738912	+
ENSG00000152804	HHEX	4.48194	3.2211	3.67936	1.11436	0	1.99558	3.79414	1.03664	-1.87185	0.00789353	chr10	92689950	92695646	+
ENSG00000049768	FOXP3	5.37833	5.36851	4.59921	1.11436	1.99676	0.997789	5.11535	1.36963	-1.90104	0.000389053	chrX	49250435	49264826	-
ENSG00000270149	RP11-544M22.13	1.79278	4.2948	1.83968	1.11436	0.998378	0	2.64242	0.704245	-1.90771	0.0486434	chr1	160997956	161038962	-
ENSG00000145287	PLAC8	6.27472	6.44221	2.75952	1.11436	0.998378	1.99558	5.15882	1.36944	-1.91346	0.0189593	chr4	83090047	83137075	-
ENSG00000095932	SMIM24	1.79278	1.0737	0.919841	0	0.998378	0	1.26211	0.332793	-1.92314	0.0478175	chr19	3473985	3480542	-
ENSG00000198400	NTRK1	1.79278	1.0737	0.919841	0	0	0.997789	1.26211	0.332596	-1.92399	0.0477515	chr1	156815639	156881850	+
ENSG00000176402	GJC3	1.79278	1.0737	0.919841	0	0	0.997789	1.26211	0.332596	-1.92399	0.0477515	chr7	99923268	99929620	-
ENSG00000081148	IMPG2	2.68917	2.1474	2.75952	0	1.99676	0	2.53203	0.665585	-1.9276	0.0272482	chr3	101222545	101320560	-
ENSG00000283199	ABC13-47488600E17.1	0.896389	1.0737	1.83968	0	0.998378	0	1.26992	0.332793	-1.93205	0.0504	chr13	113953704	113973997	-
ENSG00000142408	CACNG8	0.896389	1.0737	1.83968	0	0.998378	0	1.26992	0.332793	-1.93205	0.0504	chr19	53963039	53990215	+
ENSG00000172508	CARNS1	0.896389	1.0737	1.83968	0	0	0.997789	1.26992	0.332596	-1.9329	0.0503343	chr11	67414967	67425607	+
ENSG00000164404	GDF9	2.68917	6.44221	2.75952	1.11436	1.99676	0	3.96363	1.03704	-1.93436	0.049536	chr5	132861180	132866884	-
ENSG00000264324	RP11-287D1.3	8.0675	17.1792	7.35873	4.45742	2.99513	0.997789	10.8685	2.81678	-1.94803	0.0360962	chr2	74211603	74363377	-
ENSG00000197238	HIST1H4J	3.58556	3.2211	0.919841	0	1.99676	0	2.5755	0.665585	-1.95216	0.0740365	chr6	27824107	27824480	+
ENSG00000138395	CDK15	0.896389	3.2211	3.67936	0	0.998378	0.997789	2.59895	0.665389	-1.96566	0.0521957	chr2	201790460	201895550	+
ENSG00000118473	SGIP1	0.896389	2.1474	0.919841	0	0.998378	0	1.32121	0.332793	-1.98917	0.0679533	chr1	66533382	66748299	+
ENSG00000118094	TREH	0.896389	2.1474	0.919841	0	0.998378	0	1.32121	0.332793	-1.98917	0.0679533	chr11	118657315	118679690	-
ENSG00000078053	AMPH	1.79278	4.2948	1.83968	0	1.99676	0	2.64242	0.665585	-1.98917	0.0679533	chr7	38383703	38631567	-
ENSG00000164161	HHIP	19.7206	3.2211	22.0762	3.34307	1.99676	5.98673	15.0059	3.77552	-1.99079	0.0684029	chr4	144646020	144745271	+
ENSG00000188293	IGFL1	5.37833	1.0737	5.51905	0	1.99676	0.997789	3.99036	0.998182	-1.99914	0.0645587	chr19	46229751	46231243	+
ENSG00000206561	COLQ	5.37833	1.0737	1.83968	0	0.998378	0.997789	2.76391	0.665389	-2.05444	0.0997591	chr3	15450132	15521751	-
ENSG00000175189	INHBC	2.68917	1.0737	0.919841	1.11436	0	0	1.5609	0.371452	-2.07113	0.076859	chr12	57434759	57450828	+
ENSG00000226650	KIF4B	4.48194	2.1474	1.83968	0	1.99676	0	2.82301	0.665585	-2.08454	0.0566469	chr5	155013754	155018132	+
ENSG00000273398	RP11-474G23.1	0.896389	1.0737	2.75952	1.11436	0	0	1.57654	0.371452	-2.08551	0.0802052	chr2	68131237	68261230	-
ENSG00000047936	ROS1	3.58556	6.44221	8.27857	2.22871	0	1.99558	6.10211	1.4081	-2.11556	0.0189651	chr6	117288299	117425855	-
ENSG00000212124	TAS2R19	6.27472	2.1474	4.59921	0	2.99513	0	4.34044	0.998378	-2.12018	0.0494002	chr12	11021618	11022620	-
ENSG00000197496	SLC2A10	1.79278	3.2211	3.67936	0	0.998378	0.997789	2.89775	0.665389	-2.12266	0.0137544	chr20	46709486	46736347	+
ENSG00000184530	C6orf58	4.48194	1.0737	3.67936	1.11436	0.998378	0	3.07834	0.704245	-2.128	0.0472475	chr6	127519454	127591817	+
ENSG00000276368	HIST1H2AJ	0.896389	2.1474	1.83968	1.11436	0	0	1.62782	0.371452	-2.1317	0.0381626	chr6	27814353	27814740	-
ENSG00000106236	NPTX2	6.27472	4.2948	3.67936	2.22871	0	0.997789	4.74963	1.0755	-2.14281	0.0111499	chr7	98617296	98629868	+
ENSG00000012504	NR1H4	6.27472	3.2211	4.59921	1.11436	1.99676	0	4.69834	1.03704	-2.17968	0.0127909	chr12	100473707	100564413	+
ENSG00000143171	RXRG	2.68917	3.2211	3.67936	1.11436	0	0.997789	3.19654	0.704048	-2.18277	0.00270017	chr1	165400916	165445355	-
ENSG00000203814	HIST2H2BF	8.96389	1.0737	4.59921	1.11436	1.99676	0	4.87893	1.03704	-2.2341	0.0889991	chr1	149782688	149812373	-
ENSG00000100346	CACNA1I	1.79278	1.0737	1.83968	0	0	0.997789	1.56872	0.332596	-2.23774	0.0203694	chr22	39570752	39689737	+
ENSG00000100027	YPEL1	2.68917	3.2211	3.67936	0	0.998378	0.997789	3.19654	0.665389	-2.26424	0.00224152	chr22	21697543	21735834	-
ENSG00000189056	RELN	0.896389	2.1474	1.83968	0	0.998378	0	1.62782	0.332793	-2.29025	0.0307362	chr7	103471783	103989516	-
ENSG00000152154	TMEM178A	5.37833	3.2211	1.83968	1.11436	0.998378	0	3.47971	0.704245	-2.30482	0.0316774	chr2	39664981	39717963	+
ENSG00000006283	CACNA1G	7.17111	3.2211	4.59921	0	0.998378	1.99558	4.99714	0.997985	-2.32401	0.0182322	chr17	50561067	50627474	+
ENSG00000185899	TAS2R60	2.68917	2.1474	0.919841	1.11436	0	0	1.9188	0.371452	-2.36896	0.0367405	chr7	143443452	143444409	+
ENSG00000185666	SYN3	1.79278	2.1474	1.83968	1.11436	0	0	1.92662	0.371452	-2.37483	0.00799295	chr22	32512551	33058372	-
ENSG00000170262	MRAP	1.79278	2.1474	1.83968	1.11436	0	0	1.92662	0.371452	-2.37483	0.00799295	chr21	32291812	32314784	+
ENSG00000142611	PRDM16	5.37833	3.2211	1.83968	0	1.99676	0	3.47971	0.665585	-2.38627	0.0416867	chr1	3069167	3438621	+
ENSG00000115361	ACADL	4.48194	2.1474	9.19841	0	1.99676	0.997789	5.27592	0.998182	-2.40205	0.0588996	chr2	210187938	210225491	-
ENSG00000174502	SLC26A9	3.58556	1.0737	0.919841	0	0.998378	0	1.8597	0.332793	-2.48237	0.0872433	chr1	205913047	205943460	-
ENSG00000153208	MERTK	1.79278	1.0737	2.75952	0	0.998378	0	1.87533	0.332793	-2.49445	0.0297091	chr2	111898478	112029561	+
ENSG00000196420	S100A5	4.48194	6.44221	11.9579	0	3.99351	0	7.62736	1.33117	-2.51849	0.0364637	chr1	153537146	153541765	-
ENSG00000183775	KCTD16	0.896389	3.2211	1.83968	0	0	0.997789	1.98572	0.332596	-2.57782	0.0464949	chr5	144170831	144485686	+
ENSG00000182256	GABRG3	0	3.2211	2.75952	0	0.998378	0	1.99354	0.332793	-2.58264	0.0959976	chr15	26971281	27541991	+
ENSG00000121966	CXCR4	2.68917	2.1474	1.83968	1.11436	0	0	2.22542	0.371452	-2.58283	0.00713363	chr2	136114348	136118165	-
ENSG00000105205	CLC	3.58556	0	2.75952	0	0.998378	0	2.11503	0.332793	-2.66798	0.0955661	chr19	39731249	39738028	-
ENSG00000172969	FRG2C	2.68917	0	3.67936	0	0.998378	0	2.12284	0.332793	-2.6733	0.0970491	chr3	75664329	75667220	+
ENSG00000141161	UNC45B	1.79278	1.0737	3.67936	0	0.998378	0	2.18195	0.332793	-2.71292	0.0469629	chr17	35147816	35189345	+
ENSG00000154330	PGM5	1.79278	2.1474	2.75952	0	0.998378	0	2.23323	0.332793	-2.74644	0.0060573	chr9	68328307	68531061	+
ENSG00000143028	SYPL2	0.896389	2.1474	3.67936	0	0	0.997789	2.24105	0.332596	-2.75233	0.0467568	chr1	109466627	109482137	+
ENSG00000172554	SNTG2	2.68917	3.2211	0.919841	0	0	0.997789	2.2767	0.332596	-2.7751	0.0326269	chr2	950867	1367613	+
ENSG00000145491	ROPN1L	0.896389	3.2211	2.75952	0	0	0.997789	2.29234	0.332596	-2.78498	0.0334594	chr5	10441523	10472029	+
ENSG00000268182	SMIM17	0.896389	3.2211	2.75952	0	0	0.997789	2.29234	0.332596	-2.78498	0.0334594	chr19	56643144	56655766	+
ENSG00000141052	MYOCD	4.48194	0	2.75952	0	0	0.997789	2.41382	0.332596	-2.85948	0.0986115	chr17	12665889	12768949	+
ENSG00000144481	TRPM8	2.68917	1.0737	3.67936	0	0.998378	0	2.48074	0.332793	-2.89808	0.0303191	chr2	233917397	234019522	+
ENSG00000021300	PLEKHB1	5.37833	2.1474	0.919841	1.11436	0	0	2.81519	0.371452	-2.92199	0.0757115	chr11	73646177	73662819	+
ENSG00000100593	ISM2	1.79278	5.36851	0.919841	0	0	0.997789	2.69371	0.332596	-3.01775	0.0836037	chr14	77474393	77498850	-
ENSG00000281325	AC016549.1	5.37833	1.0737	1.83968	0	0	0.997789	2.76391	0.332596	-3.05486	0.0749515	chr5	14341287	14343089	+
ENSG00000269533	AC003002.6	2.68917	3.2211	3.67936	1.11436	0	0	3.19654	0.371452	-3.10527	0.00191146	chr19	57389883	57419994	+
ENSG00000113600	C9	1.79278	5.36851	2.75952	1.11436	0	0	3.30694	0.371452	-3.15425	0.0301421	chr5	39284261	39424868	-
ENSG00000139915	MDGA2	3.58556	0	5.51905	0	0	0.997789	3.03487	0.332596	-3.18979	0.0884795	chr14	46839628	47674954	-
ENSG00000248483	POU5F2	3.58556	1.0737	4.59921	0	0.998378	0	3.08615	0.332793	-3.21311	0.0332328	chr5	93733219	93741637	-
ENSG00000104814	MAP4K1	3.58556	4.2948	2.75952	0	0.998378	0	3.54663	0.332793	-3.41375	0.00220407	chr19	38587640	38618882	-
ENSG00000172061	LRRC15	6.27472	1.0737	4.59921	1.11436	0	0	3.98254	0.371452	-3.42244	0.0419426	chr3	194355246	194369743	-
ENSG00000171819	ANGPTL7	3.58556	1.0737	7.35873	1.11436	0	0	4.006	0.371452	-3.43091	0.0614778	chr1	11189340	11195981	+
ENSG00000134339	SAA2	2.68917	1.0737	8.27857	1.11436	0	0	4.01381	0.371452	-3.43373	0.0876542	chr11	18239222	18248643	-
ENSG00000198870	STKLD1	2.68917	5.36851	2.75952	0	0.998378	0	3.60573	0.332793	-3.4376	0.0127546	chr9	133376366	133406096	+
ENSG00000134259	NGF	1.79278	7.51591	2.75952	0	0.998378	0	4.02274	0.332793	-3.59548	0.0548313	chr1	115285917	115338236	-
ENSG00000261371	PECAM1	2.68917	1.0737	9.19841	0	0.998378	0	4.32043	0.332793	-3.69848	0.0933405	chr17	64319414	64413776	-

## Sheet: FB RNAseq_CO_logFC 1.0
Fibroblasts treated with OLFM4 or respective vehicle controls. Selected differentially expressed protein-coding genes based on criteria: 1<log2 fold change<1 and p<0.1.
GeneID	Gene	Control_1	Control_2	Olfm4_1	Olfm4_2	Average_Control	Average_OLFM4	log2 fold change	p-value (unadjusted)	Chromosome	Start	End	Strand
ENSG00000157315	TMED6	0	0.932193	5.7331	3.21592	0.466097	4.47451	3.26303	0.0481018	chr16	69343247	69351809	-
ENSG00000165837	ERICH6B	0	0.932193	2.86655	5.35986	0.466097	4.11321	3.14156	0.0556823	chr13	45534521	45615739	-
ENSG00000248144	ADH1C	1.03112	0	4.77758	4.28789	0.515561	4.53274	3.13617	0.00979727	chr4	99336491	99353027	-
ENSG00000268163	AC004076,9	0	0.932193	3.82207	3.21592	0.466097	3.51899	2.91646	0.0158005	chr19	57437969	57477536	-
ENSG00000167711	SERPINF2	1.03112	0	2.86655	4.28789	0.515561	3.57722	2.79462	0.0366537	chr17	1742835	1755268	+
ENSG00000180535	BHLHA15	0	0.932193	2.86655	3.21592	0.466097	3.04123	2.70596	0.0176953	chr7	98211426	98212979	+
ENSG00000272916	RP11-574K11,31	1.03112	1.86439	5.7331	11.7917	1.44775	8.7624	2.59751	0.0695912	chr10	73796513	73811651	-
ENSG00000187959	CPSF4L	1.03112	0	2.86655	3.21592	0.515561	3.04123	2.56044	0.0217235	chr17	73248448	73262352	-
ENSG00000242550	SERPINB10	1.03112	0	2.86655	3.21592	0.515561	3.04123	2.56044	0.0217235	chr18	63897173	63936111	+
ENSG00000189409	MMP23B	1.03112	0	3.82207	2.14394	0.515561	2.98301	2.53255	0.0645729	chr1	1632094	1635263	+
ENSG00000275713	HIST1H2BH	1.03112	1.86439	7.64413	8.57578	1.44775	8.10996	2.48588	0.0043426	chr6	26251650	26253710	+
ENSG00000171819	ANGPTL7	0	0.932193	1.91103	3.21592	0.466097	2.56348	2.4594	0.0601675	chr1	11189340	11195981	+
ENSG00000273045	C2orf15	0	0.932193	1.91103	3.21592	0.466097	2.56348	2.4594	0.0601675	chr2	99141484	99151487	+
ENSG00000158865	SLC5A11	0	0.932193	1.91103	3.21592	0.466097	2.56348	2.4594	0.0601675	chr16	24845840	24911628	+
ENSG00000129244	ATP1B2	0	0.932193	1.91103	3.21592	0.466097	2.56348	2.4594	0.0601675	chr17	7646626	7657768	+
ENSG00000141434	MEP1B	0	0.932193	1.91103	3.21592	0.466097	2.56348	2.4594	0.0601675	chr18	32185068	32220404	+
ENSG00000223401	RP11-211G3,2	0	0.932193	2.86655	2.14394	0.466097	2.50525	2.42625	0.0372115	chr3	187743685	187746028	+
ENSG00000101162	TUBB1	0	0.932193	2.86655	2.14394	0.466097	2.50525	2.42625	0.0372115	chr20	59019253	59026654	+
ENSG00000180929	GPR62	1.03112	0	2.86655	2.14394	0.515561	2.50525	2.28074	0.0436085	chr3	51955313	51957504	+
ENSG00000134207	SYT6	0	0.932193	1.91103	2.14394	0.466097	2.02749	2.12099	0.0415248	chr1	114089290	114153919	-
ENSG00000232040	ZBED9	0	0.932193	1.91103	2.14394	0.466097	2.02749	2.12099	0.0415248	chr6	28571629	28616212	-
ENSG00000182261	NLRP10	0	2.79658	6.68862	5.35986	1.39829	6.02424	2.10712	0.0480594	chr11	7959423	7965426	-
ENSG00000206140	TMEM191C	2.06225	1.86439	7.64413	8.57578	1.96332	8.10996	2.0464	0.00297445	chr22	21466422	21471269	+
ENSG00000116990	MYCL	0	3.72877	6.68862	8.57578	1.86439	7.6322	2.0334	0.0550048	chr1	39895425	39902256	-
ENSG00000257949	TEN1	1.03112	0	1.91103	2.14394	0.515561	2.02749	1.97548	0.0517853	chr17	75979219	76000586	+
ENSG00000137709	POU2F3	1.03112	4.66097	10.5107	11.7917	2.84604	11.1512	1.97017	0.0248655	chr11	120236639	120319944	+
ENSG00000160973	FOXH1	2.06225	2.79658	9.55517	8.57578	2.42941	9.06547	1.89977	0.00419983	chr8	144473411	144476335	-
ENSG00000009724	MASP2	2.06225	0.932193	5.7331	5.35986	1.49722	5.54648	1.88929	0.0104598	chr1	11026522	11047233	-
ENSG00000151962	RBM46	0	2.79658	4.77758	5.35986	1.39829	5.06872	1.85796	0.0619501	chr4	154781212	154828813	+
ENSG00000234828	RP11-526A4,1	1.03112	1.86439	6.68862	3.21592	1.44775	4.95227	1.77427	0.0943438	chr4	149351902	149896233	-
ENSG00000105613	MAST1	4.12449	0.932193	6.68862	9.64775	2.52834	8.16818	1.69182	0.0611061	chr19	12833950	12874951	+
ENSG00000233198	RNF224	1.03112	1.86439	3.82207	5.35986	1.44775	4.59096	1.66498	0.0347214	chr9	137227270	137229638	+
ENSG00000180720	CHRM4	1.03112	1.86439	3.82207	5.35986	1.44775	4.59096	1.66498	0.0347214	chr11	46385097	46386608	-
ENSG00000123360	PDE1B	1.03112	0.932193	2.86655	3.21592	0.981658	3.04123	1.63136	0.00384052	chr12	54549349	54579239	+
ENSG00000277224	HIST1H2BF	2.06225	0.932193	3.82207	5.35986	1.49722	4.59096	1.61651	0.0416986	chr6	26199519	26200715	+
ENSG00000053438	NNAT	2.06225	0	2.86655	3.21592	1.03112	3.04123	1.56044	0.0972685	chr20	37521214	37523693	+
ENSG00000205143	ARID3C	7.21786	1.86439	15.2883	10.7197	4.54112	13.004	1.51783	0.0689961	chr9	34621378	34628107	-
ENSG00000027869	SH2D2A	1.03112	1.86439	2.86655	5.35986	1.44775	4.11321	1.50645	0.0898839	chr1	156806242	156816862	-
ENSG00000137878	GCOM1	2.06225	1.86439	6.68862	4.28789	1.96332	5.48825	1.48305	0.0498058	chr15	57591907	57714745	+
ENSG00000137968	SLC44A5	1.03112	1.86439	4.77758	3.21592	1.44775	3.99675	1.46501	0.0511871	chr1	75202130	75611116	-
ENSG00000124713	GNMT	4.12449	3.72877	10.5107	10.7197	3.92663	10.6152	1.43477	0.000558697	chr6	42960757	42963880	+
ENSG00000122728	TAF1L	4.12449	1.86439	8.59965	7.50381	2.99444	8.05173	1.42701	0.0282465	chr9	32629453	32635669	-
ENSG00000187151	ANGPTL5	5.15561	2.79658	12.4217	8.57578	3.9761	10.4987	1.40079	0.0508477	chr11	101890673	101916522	-
ENSG00000123977	DAW1	1.03112	0.932193	1.91103	3.21592	0.981658	2.56348	1.38481	0.0684212	chr2	227871053	227924344	+
ENSG00000274290	HIST1H2BE	7.21786	1.86439	11.4662	11.7917	4.54112	11.6289	1.3566	0.0591415	chr6	26172058	26184655	+
ENSG00000129673	AANAT	1.03112	0.932193	2.86655	2.14394	0.981658	2.50525	1.35166	0.0263966	chr17	76453350	76470117	+
ENSG00000149599	DUSP15	1.03112	0.932193	2.86655	2.14394	0.981658	2.50525	1.35166	0.0263966	chr20	31847636	31870747	-
ENSG00000171790	SLFNL1	2.06225	2.79658	5.7331	6.43183	2.42941	6.08247	1.32405	0.00935505	chr1	41015596	41023237	-
ENSG00000150076	AL356053,1	11.3424	5.59316	26.7545	15.0076	8.46776	20.881	1.30214	0.0990375	chr10	32567722	32882863	+
ENSG00000107159	CA9	2.06225	0.932193	3.82207	3.21592	1.49722	3.51899	1.23288	0.0437833	chr9	35673855	35681159	+
ENSG00000175267	VWA3A	2.06225	1.86439	3.82207	5.35986	1.96332	4.59096	1.2255	0.0385548	chr16	22092537	22156966	+
ENSG00000159496	RGL4	1.03112	3.72877	5.7331	5.35986	2.37995	5.54648	1.22064	0.0727955	chr22	23688135	23699176	+
ENSG00000183785	TUBA8	2.06225	1.86439	4.77758	4.28789	1.96332	4.53274	1.20709	0.00519933	chr22	18110330	18146554	+
ENSG00000184313	MROH7	3.09337	1.86439	5.7331	5.35986	2.47888	5.54648	1.16189	0.0205709	chr1	54641753	54710266	+
ENSG00000104892	KLC3	3.09337	3.72877	6.68862	8.57578	3.41107	7.6322	1.16187	0.0256918	chr19	45333433	45351520	+
ENSG00000145757	SPATA9	3.09337	7.45755	11.4662	11.7917	5.27546	11.6289	1.14035	0.0504834	chr5	95652180	95698711	-
ENSG00000188649	CC2D2B	2.06225	2.79658	3.82207	6.43183	2.42941	5.12695	1.07749	0.0924365	chr10	95907602	96032684	+
ENSG00000204366	ZBTB12	1.03112	1.86439	2.86655	3.21592	1.44775	3.04123	1.07084	0.0359133	chr6	31899606	31901992	-
ENSG00000105967	TFEC	1.03112	1.86439	2.86655	3.21592	1.44775	3.04123	1.07084	0.0359133	chr7	115935147	116159896	-
ENSG00000160471	COX6B2	1.03112	1.86439	2.86655	3.21592	1.44775	3.04123	1.07084	0.0359133	chr19	55349305	55354814	-
ENSG00000181625	SLX1B	2.06225	3.72877	6.68862	5.35986	2.89551	6.02424	1.05696	0.049539	chr16	29454500	29458219	+
ENSG00000163116	STPG2	1.03112	0.932193	1.91103	2.14394	0.981658	2.02749	1.0464	0.00716134	chr4	97184092	98143240	-
ENSG00000144671	SLC22A14	2.06225	2.79658	5.7331	4.28789	2.42941	5.01049	1.04435	0.0430367	chr3	38282293	38318575	+
ENSG00000157653	C9orf43	12.3735	10.2541	21.9769	24.6554	11.3138	23.3161	1.04324	0.00982534	chr9	113410053	113429684	+
ENSG00000157992	KRTCAP3	13.4046	8.38974	20.0658	24.6554	10.8972	22.3606	1.03701	0.0388977	chr2	27442365	27446481	+
ENSG00000171435	KSR2	2.06225	0.932193	2.86655	3.21592	1.49722	3.04123	1.02237	0.0603591	chr12	117453011	117968983	-
ENSG00000170293	CMTM8	4.12449	1.86439	5.7331	6.43183	2.99444	6.08247	1.02237	0.0603591	chr3	32238678	32370325	+
ENSG00000021300	PLEKHB1	21.6536	23.3048	10.5107	11.7917	22.4792	11.1512	-1.01139	0.00420095	chr11	73646177	73662819	+
ENSG00000204315	FKBPL	8.24898	10.2541	4.77758	4.28789	9.25155	4.53274	-1.02931	0.0223266	chr6	32128706	32130291	-
ENSG00000162975	KCNF1	14.4357	12.1185	8.59965	4.28789	13.2771	6.44377	-1.04296	0.0539568	chr2	10911936	10914225	+
ENSG00000132464	ENAM	13.4046	9.32193	7.64413	3.21592	11.3633	5.43003	-1.06535	0.0938117	chr4	70628743	70686816	+
ENSG00000135519	KCNH3	8.24898	6.52535	3.82207	3.21592	7.38717	3.51899	-1.06986	0.0257529	chr12	49539156	49558308	+
ENSG00000133800	LYVE1	4.12449	4.66097	0.955517	3.21592	4.39273	2.08572	-1.07457	0.092706	chr11	10556965	10611689	-
ENSG00000135439	AGAP2	22.6847	16.7795	13.3772	5.35986	19.7321	9.36855	-1.07465	0.0864206	chr12	57723760	57742157	-
ENSG00000258659	TRIM34	3.09337	3.72877	0.955517	2.14394	3.41107	1.54973	-1.13821	0.0549344	chr11	5619763	5644398	+
ENSG00000239282	GATSL3	12.3735	10.2541	3.82207	6.43183	11.3138	5.12695	-1.14191	0.0332686	chr22	30285116	30289627	-
ENSG00000117266	CDK18	6.18674	4.66097	3.82207	1.07197	5.42385	2.44702	-1.14829	0.0994338	chr1	205504594	205532793	+
ENSG00000229937	PRPS1L1	4.12449	2.79658	0.955517	2.14394	3.46054	1.54973	-1.15898	0.0825919	chr7	18026773	18027863	-
ENSG00000264187	RP11-45M22,4	4.12449	2.79658	0.955517	2.14394	3.46054	1.54973	-1.15898	0.0825919	chr17	17202648	17237185	-
ENSG00000073350	LLGL2	7.21786	6.52535	2.86655	3.21592	6.87161	3.04123	-1.17599	0.0050482	chr17	75525079	75575208	+
ENSG00000135605	TEC	13.4046	16.7795	6.68862	6.43183	15.092	6.56023	-1.20197	0.0185824	chr4	48135782	48269864	-
ENSG00000132517	SLC52A1	22.6847	15.8473	12.4217	4.28789	19.266	8.3548	-1.20538	0.0881939	chr17	5032599	5052009	-
ENSG00000264058	RP5-1028K7,3	4.12449	7.45755	2.86655	2.14394	5.79102	2.50525	-1.20886	0.0969152	chr17	40628796	40665141	-
ENSG00000156968	MPV17L	4.12449	2.79658	1.91103	1.07197	3.46054	1.4915	-1.21423	0.0645087	chr16	15395753	15413268	+
ENSG00000147117	ZNF157	5.15561	6.52535	2.86655	2.14394	5.84048	2.50525	-1.22113	0.0249505	chrX	47370582	47414305	+
ENSG00000213145	CRIP1	27.8403	19.5761	10.5107	9.64775	23.7082	10.0792	-1.234	0.0408493	chr14	105486316	105488947	+
ENSG00000104321	TRPA1	22.6847	14.9151	10.5107	5.35986	18.7999	7.93527	-1.24437	0.0725225	chr8	72019916	72075617	-
ENSG00000164128	NPY1R	2.06225	2.79658	0.955517	1.07197	2.42941	1.01374	-1.26091	0.0312789	chr4	163323960	163344832	-
ENSG00000205089	CCNI2	2.06225	2.79658	0.955517	1.07197	2.42941	1.01374	-1.26091	0.0312789	chr5	132747444	132754403	+
ENSG00000213023	SYT3	2.06225	2.79658	0.955517	1.07197	2.42941	1.01374	-1.26091	0.0312789	chr19	50621306	50639827	-
ENSG00000182795	C1orf116	6.18674	3.72877	2.86655	1.07197	4.95776	1.96926	-1.33203	0.0942503	chr1	207018520	207032756	-
ENSG00000160716	CHRNB2	3.09337	4.66097	1.91103	1.07197	3.87717	1.4915	-1.37824	0.0576665	chr1	154567780	154580026	+
ENSG00000101082	SLA2	5.15561	5.59316	1.91103	2.14394	5.37439	2.02749	-1.40641	0.00271935	chr20	36612317	36646216	-
ENSG00000258818	RNASE4	8.24898	13.9829	4.77758	3.21592	11.1159	3.99675	-1.47573	0.0694145	chr14	20684099	20701215	+
ENSG00000197753	LHFPL5	3.09337	2.79658	0.955517	1.07197	2.94497	1.01374	-1.53856	0.00337224	chr6	35805292	35833874	+
ENSG00000114646	CSPG5	10.3112	13.0507	4.77758	3.21592	11.681	3.99675	-1.54726	0.0198076	chr3	47562238	47580792	-
ENSG00000229474	PATL2	35.0582	20.5083	11.4662	7.50381	27.7832	9.485	-1.55049	0.0679984	chr15	44665731	44711316	-
ENSG00000167281	RBFOX3	5.15561	3.72877	1.91103	1.07197	4.44219	1.4915	-1.57451	0.0352298	chr17	79089344	79516148	-
ENSG00000283189	RP11-949J7,8	9.28011	11.1863	5.7331	1.07197	10.2332	3.40254	-1.58858	0.0566291	chr3	49416776	49429314	-
ENSG00000205111	CDKL4	7.21786	4.66097	2.86655	1.07197	5.93941	1.96926	-1.59267	0.0630724	chr2	39175645	39229588	-
ENSG00000154639	CXADR	8.24898	8.38974	0	5.35986	8.31936	2.67993	-1.63428	0.0850539	chr21	17512381	17593579	+
ENSG00000010327	STAB1	5.15561	7.45755	2.86655	1.07197	6.30658	1.96926	-1.6792	0.0485097	chr3	52495337	52524495	+
ENSG00000134716	CYP2J2	10.3112	9.32193	2.86655	3.21592	9.81658	3.04123	-1.69056	0.00297069	chr1	59893307	59926790	-
ENSG00000167608	TMC4	4.12449	5.59316	1.91103	1.07197	4.85883	1.4915	-1.70384	0.0288382	chr19	54160107	54173250	-
ENSG00000117501	MROH9	6.18674	7.45755	1.91103	2.14394	6.82214	2.02749	-1.75053	0.00883634	chr1	170935470	171064765	+
ENSG00000107242	PIP5K1B	2.06225	1.86439	0	1.07197	1.96332	0.535986	-1.87302	0.060053	chr9	68705413	69009176	+
ENSG00000066336	SPI1	2.06225	1.86439	0	1.07197	1.96332	0.535986	-1.87302	0.060053	chr11	47354859	47378576	-
ENSG00000050555	LAMC3	6.18674	5.59316	1.91103	1.07197	5.88995	1.4915	-1.98149	0.00668866	chr9	131009081	131094473	+
ENSG00000164972	C9orf24	4.12449	4.66097	0	2.14394	4.39273	1.07197	-2.03485	0.0475922	chr9	34379018	34397832	-
ENSG00000158714	SLAMF8	2.06225	1.86439	0.955517	0	1.96332	0.477758	-2.03894	0.0465261	chr1	159826749	159837249	+
ENSG00000251287	ALG1L2	2.06225	1.86439	0.955517	0	1.96332	0.477758	-2.03894	0.0465261	chr3	130081830	130113227	+
ENSG00000165188	RNF183	2.06225	1.86439	0.955517	0	1.96332	0.477758	-2.03894	0.0465261	chr9	113297092	113303376	-
ENSG00000060566	CREB3L3	2.06225	1.86439	0.955517	0	1.96332	0.477758	-2.03894	0.0465261	chr19	4153600	4173054	+
ENSG00000262481	TMEM256-PLSCR3	5.15561	2.79658	1.91103	0	3.9761	0.955517	-2.057	0.0924449	chr17	7389733	7404097	-
ENSG00000198821	CD247	2.06225	2.79658	0	1.07197	2.42941	0.535986	-2.18034	0.0501649	chr1	167430639	167518610	-
ENSG00000113924	HGD	2.06225	2.79658	0	1.07197	2.42941	0.535986	-2.18034	0.0501649	chr3	120628172	120682571	-
ENSG00000086159	AQP6	2.06225	2.79658	0	1.07197	2.42941	0.535986	-2.18034	0.0501649	chr12	49967193	49977139	+
ENSG00000095370	SH2D3C	3.09337	1.86439	0	1.07197	2.47888	0.535986	-2.20942	0.07003	chr9	127738316	127778741	-
ENSG00000159708	LRRC36	3.09337	1.86439	0	1.07197	2.47888	0.535986	-2.20942	0.07003	chr16	67326797	67385203	+
ENSG00000262484	CCER2	6.18674	3.72877	0	2.14394	4.95776	1.07197	-2.20942	0.07003	chr19	38908979	38912158	-
ENSG00000197153	HIST1H3J	5.15561	5.59316	0	2.14394	5.37439	1.07197	-2.32583	0.0294998	chr6	27890381	27893106	-
ENSG00000104059	FAM189A1	2.06225	2.79658	0.955517	0	2.42941	0.477758	-2.34625	0.0417735	chr15	29120253	29570723	-
ENSG00000187323	DCC	2.06225	2.79658	0.955517	0	2.42941	0.477758	-2.34625	0.0417735	chr18	52340171	53535903	+
ENSG00000214688	C10orf105	3.09337	1.86439	0.955517	0	2.47888	0.477758	-2.37533	0.0619067	chr10	71711700	71737824	-
ENSG00000167941	SOST	4.12449	6.52535	0.955517	1.07197	5.32492	1.01374	-2.39307	0.0348443	chr17	43753730	43758788	-
ENSG00000143195	ILDR2	7.21786	3.72877	0.955517	1.07197	5.47332	1.01374	-2.43272	0.0625467	chr1	166895710	166975482	-
ENSG00000163394	CCKAR	2.06225	3.72877	0	1.07197	2.89551	0.535986	-2.43355	0.0700872	chr4	26481399	26490462	-
ENSG00000168356	SCN11A	4.12449	1.86439	0	1.07197	2.99444	0.535986	-2.48202	0.094131	chr3	38845768	38950561	-
ENSG00000114786	ABHD14A-ACY1	4.12449	1.86439	0	1.07197	2.99444	0.535986	-2.48202	0.094131	chr3	51974705	51989183	+
ENSG00000196353	CPNE4	3.09337	2.79658	0.955517	0	2.94497	0.477758	-2.6239	0.0193708	chr3	131533554	132285410	-
ENSG00000274443	C8orf89	3.09337	2.79658	0.955517	0	2.94497	0.477758	-2.6239	0.0193708	chr8	73241328	73259502	-
ENSG00000259316	CTD-2116N17,1	3.09337	2.79658	0.955517	0	2.94497	0.477758	-2.6239	0.0193708	chr15	64181179	64381440	-
ENSG00000188931	CFAP126	2.06225	4.66097	0	1.07197	3.36161	0.535986	-2.64888	0.0910541	chr1	161364730	161367874	-
ENSG00000115507	OTX1	8.24898	4.66097	0.955517	1.07197	6.45497	1.01374	-2.67072	0.0468831	chr2	63050056	63057836	+
ENSG00000158077	NLRP14	4.12449	2.79658	0.955517	0	3.46054	0.477758	-2.85664	0.0338304	chr11	7020445	7071308	+
ENSG00000104894	CD37	4.12449	2.79658	0.955517	0	3.46054	0.477758	-2.85664	0.0338304	chr19	49335170	49343335	+
ENSG00000248383	PCDHAC1	4.12449	3.72877	0	1.07197	3.92663	0.535986	-2.87302	0.0136195	chr5	140926368	141012344	+
ENSG00000188277	C15orf62	4.12449	3.72877	0.955517	0	3.92663	0.477758	-3.03894	0.010875	chr15	40770079	40772449	+
ENSG00000149295	DRD2	5.15561	3.72877	0.955517	0	4.44219	0.477758	-3.21692	0.0219224	chr11	113409614	113475691	-
ENSG00000115592	PRKAG3	6.18674	5.59316	0	1.07197	5.88995	0.535986	-3.45799	0.0064216	chr2	218822382	218832086	-
